# Supplementary material for: Oxidative stress and antioxidant defense responses in Acartia copepods in relation to environmental factors
Source: PLoS One. 2018 Apr 13;13(4):e0195981. doi: 10.1371/journal.pone.0195981 (PMC5898752; doi:10.1371/journal.pone.0195981)
Supplement: S1 Data — (XLSX) [file pone.0195981.s001.xlsx]

## Sheet: Raw data
Running number	Sampling date	Sampling date	Depth	CAT	ORAC	SOD	GR	GST	totGSH	GSSG modified	LPX
1	2015-08-10	13:00:00	25	5.42596346956055	200.15090808518	51.4102564102564	1.49253047279091	0.200145750564166	23.2916077395301		42.2927216682497
2	2015-08-10	13:00:00	25	9.74752729487429	515.538802370906	64.4871794871795		0.11225888568515	33.3401811757127		24.0211406883071
3	2015-08-10	13:00:00	25		255.920338192651	57.0512820512821		0.141212820694308	23.9453659317336		34.1671667621732
4	2015-08-11	19:00:00	15	98.0994988346214	179.724013212201	69.4230769230769		0.20020182916916	33.85337213211		53.9926330706139
5	2015-08-13	01:00:00	5						13.0407467387602		27.97140882713
6	2015-08-13	01:00:00	5	25.0170528109827	209.108342235976	66.5384615384615	1.68599506733969	0.260531432982743	22.8690108827602		32.5586546174587
7	2015-08-13	01:00:00	5	21.3677322473845	132.75206471009	75.1923076923077		0.118626967897454	26.5809928788799		38.2625289543263
8	2015-08-13	01:00:00	5	24.9210180593091	717.76805557429	68.2051282051282		0.256755110228852	23.3448101511363		24.166558377582
9	2015-08-14	07:00:00	20	20.8875584890163	87.3766017936067	59.0384615384615		0.169819246558887	30.5289595802138		33.206595132671
10	2015-08-14	07:00:00	20	21.0796279923636	41.6297291183502	64.0384615384615		0.0702243173039329	79.4168760301566	3.724171436	43.3666513574877
11	2015-08-14	07:00:00	20	11.0920138183052	72.4133603221477	54.6153846153846		0.0369499578563776	56.5253947588504	3.90162345766667	35.2148547991831
12	2015-08-17	13:00:00	25	17.6223769321126	120.637679987766	62.3076923076923		0.108082873156478	20.3789845597556		43.6460305012044
13	2015-08-17	13:00:00	25	22.9042882741627	108.376337969033	51.5384615384615		0.179551022969914	52.5360956182529	3.5310971755	26.9459043041022
14	2015-08-17	13:00:00	25	19.5430719655854	156.182750595384	64.2307692307692		0.11199163644068	22.2526101656252		35.0388116543026
15	2015-08-17	13:00:00	25	10.7078748116107	104.809507813662	34.6153846153846	1.409524882315	0.182518626198984	16.1634200480405		53.948805008328
16	2015-08-18	19:00:00	15	15.0294386369244	283.193459552685	53.2692307692308		0.236661887976931	63.8292954148071	3.89245599266667	40.3941029201669
17	2015-08-18	19:00:00	15	14.5492648785562	90.3417485360937	46.4102564102564	0.0666498278203069	0.229094386088747	54.4112767452352	3.500952265	23.6595506858007
18	2015-08-18	19:00:00	15	11.668222328347	144.278871579001	51.6666666666667		0.240911100958653	63.0240649495539	4.47303132433333	25.1952690284525
19	2015-08-20	01:00:00	5	19.4470372139117	122.976763125138	45.7692307692308	3.34100009407844	0.610633947252892	36.5210040436705	4.62042253666667	20.119092224336
20	2015-08-20	01:00:00	5		206.524391463245	39.1025641025641	5.60129050723759	1.1255547495487	34.6125939296778	4.007267466	35.6815318897
21	2015-08-20	01:00:00	5	12.0523613350416	55.2692893672287	38.6538461538462	3.42979954684735	1.69639300150995	43.9013836509199	4.09854173766667	34.8718817524756
22	2015-08-21	07:00:00	20	16.181855657008	159.00301985567	49.6153846153846	4.63779395641278	0.283748687240288	65.4058856985684	5.79002923566667	37.2336450788852
23	2015-08-21	07:00:00	20	13.8770216168407	112.305008678156	30.3846153846154	3.52427294005265	0.297565884095697	33.4706732355191	4.507582711	22.8002020960913
24	2015-08-21	07:00:00	20	11.668222328347	168.573688385502	57.1153846153846		0.172727841223223	42.7055217083084	3.028165606	28.9015177528038
25	2015-08-21	07:00:00	20	21.751871254079		42.051282051282	5.51005187967558	0.191445363745031	25.0023556416311	1.051205804	47.39634127532

## Sheet: units
	Units
Depth	m
CAT	µmol min-1 mg-1
ORAC	µM trolox equivalents mg-1
SOD	% inhibition
GR	nmol min-1 mg-1
GST	µmol min-1 mg-1
totGSH	µM mg-1
GSSG	µM mg-1
LPX	µM cumene-hydroperoxide inhibition equivalents mg-1
